# Supplementary material for: Insight into a Nitrogen-Doping Mechanism in a Hard-Carbon-Microsphere Anode Material for the Long-Term Cycling of Potassium-Ion Batteries
Source: Materials (Basel). 2022 Jun 15;15(12):4249. doi: 10.3390/ma15124249 (PMC9229776; doi:10.3390/ma15124249)
Supplement: Supplementary file 1 [file materials-15-04249-s001.zip]

Archive with 1 entries (1 files):
- materials-1741067-supplementary.pdf
